# Supplementary material for: The Influences of Bioinformatics Tools and Reference Databases in Analyzing the Human Oral Microbial Community
Source: Genes (Basel). 2020 Aug 3;11(8):878. doi: 10.3390/genes11080878 (PMC7465726; doi:10.3390/genes11080878)
Supplement: Supplementary file 1 [file genes-11-00878-s001.zip]

Archive with 8 entries (7 files):
- Supplemental/
- __MACOSX/._Supplemental
- Supplemental/Figure S1.NMDS at phylum level of both pipelines.pdf
- __MACOSX/Supplemental/._Figure S1.NMDS at phylum level of both pipelines.pdf
- Supplemental/Table S1.Phylum total abundance for each database in QIIME.xlsx
- __MACOSX/Supplemental/._Table S1.Phylum total abundance for each database in QIIME.xlsx
- Supplemental/Table S2.Phylum total abundance for each database in DADA2.xlsx
- __MACOSX/Supplemental/._Table S2.Phylum total abundance for each database in DADA2.xlsx
