# Supplementary material for: The Influences of Bioinformatics Tools and Reference Databases in Analyzing the Human Oral Microbial Community
Source: Genes (Basel). 2020 Aug 3;11(8):878. doi: 10.3390/genes11080878 (PMC7465726; doi:10.3390/genes11080878)
Supplement: Supplementary file 1 [file genes-11-00878-s001.zip › Supplemental/Table S1.Phylum total abundance for each database in QIIME.xlsx]

## Sheet: Total Phylum QIIME
Phylum	Total	Databases
Actinobacteria	343561	SILVA
Actinobacteria	346239	HOMD
Actinobacteria	345438	Greengenes
Actinobacteria	346543	NCBI
Actinobacteria	346939	RDP
Bacteroidetes	423354	SILVA
Bacteroidetes	428181	HOMD
Bacteroidetes	423927	Greengenes
Bacteroidetes	416751	NCBI
Bacteroidetes	408997	RDP
Chloroflexi	48	SILVA
Chloroflexi	48	HOMD
Chloroflexi	48	Greengenes
Chloroflexi	48	NCBI
Chloroflexi	0	RDP
Cyanobacteria	139	SILVA
Cyanobacteria	0	HOMD
Cyanobacteria	139	Greengenes
Cyanobacteria	0	NCBI
Cyanobacteria	138	RDP
Epsilonbacteraeota	19960	SILVA
Epsilonbacteraeota	0	HOMD
Epsilonbacteraeota	0	Greengenes
Epsilonbacteraeota	0	NCBI
Epsilonbacteraeota	0	RDP
Firmicutes	1199367	SILVA
Firmicutes	1193193	HOMD
Firmicutes	1199462	Greengenes
Firmicutes	1171784	NCBI
Firmicutes	1195749	RDP
Fusobacteria	212411	SILVA
Fusobacteria	213027	HOMD
Fusobacteria	212283	Greengenes
Fusobacteria	211145	NCBI
Fusobacteria	216476	RDP
GN02	0	SILVA
GN02	0	HOMD
GN02	591	Greengenes
GN02	0	NCBI
GN02	0	RDP
Gracilibacteria	0	SILVA
Gracilibacteria	591	HOMD
Gracilibacteria	0	Greengenes
Gracilibacteria	0	NCBI
Gracilibacteria	0	RDP
Patescibacteria	63754	SILVA
Patescibacteria	0	HOMD
Patescibacteria	0	Greengenes
Patescibacteria	0	NCBI
Patescibacteria	0	RDP
Proteobacteria	199092	SILVA
Proteobacteria	217129	HOMD
Proteobacteria	215837	Greengenes
Proteobacteria	218972	NCBI
Proteobacteria	217469	RDP
Spirochaetes	11927	SILVA
Spirochaetes	11843	HOMD
Spirochaetes	11919	Greengenes
Spirochaetes	11381	NCBI
Spirochaetes	10917	RDP
SR1	0	SILVA
SR1	3732	HOMD
SR1	3733	Greengenes
SR1	0	NCBI
SR1	3722	RDP
Synergistetes	2291	SILVA
Synergistetes	2278	HOMD
Synergistetes	2287	Greengenes
Synergistetes	2263	NCBI
Synergistetes	2276	RDP
Tenericutes	2327	SILVA
Tenericutes	0	HOMD
Tenericutes	2328	Greengenes
Tenericutes	1330	NCBI
Tenericutes	1330	RDP
Thermi	3	SILVA
Thermi	0	HOMD
Thermi	3	Greengenes
Thermi	3	NCBI
Thermi	3	RDP
TM7	0	SILVA
TM7	59527	HOMD
TM7	59461	Greengenes
TM7	0	NCBI
TM7	57664	RDP
Unclassified	13499	SILVA
Unclassified	19498	HOMD
Unclassified	11892	Greengenes
Unclassified	98058	NCBI
Unclassified	50561	RDP
Verrucomicrobia	0	SILVA
Verrucomicrobia	0	HOMD
Verrucomicrobia	2	Greengenes
Verrucomicrobia	0	NCBI
Verrucomicrobia	0	RDP
Table S1. Phylum total abundance for each of the five databases in QIIME pipeline.
