# Supplementary material for: The Influences of Bioinformatics Tools and Reference Databases in Analyzing the Human Oral Microbial Community
Source: Genes (Basel). 2020 Aug 3;11(8):878. doi: 10.3390/genes11080878 (PMC7465726; doi:10.3390/genes11080878)
Supplement: Supplementary file 1 [file genes-11-00878-s001.zip › Supplemental/Table S2.Phylum total abundance for each database in DADA2.xlsx]

## Sheet: Total Phylum DADA2
Phylum	Total	Databases
Actinobacteria	350640	SILVA
Actinobacteria	350668	HOMD
Actinobacteria	350639	Greengenes
Actinobacteria	350634	NCBI
Actinobacteria	350634	RDP
Bacteroidetes	506401	SILVA
Bacteroidetes	506424	HOMD
Bacteroidetes	506401	Greengenes
Bacteroidetes	506417	NCBI
Bacteroidetes	506413	RDP
Campylobacterota	0	SILVA
Campylobacterota	0	HOMD
Campylobacterota	0	Greengenes
Campylobacterota	0	NCBI
Campylobacterota	17128	RDP
Chlamydiae	0	SILVA
Chlamydiae	31	HOMD
Chlamydiae	0	Greengenes
Chlamydiae	0	NCBI
Chlamydiae	0	RDP
Chloroflexi	31	SILVA
Chloroflexi	0	HOMD
Chloroflexi	31	Greengenes
Chloroflexi	31	NCBI
Chloroflexi	31	RDP
Cyanobacteria	86	SILVA
Cyanobacteria	0	HOMD
Cyanobacteria	86	Greengenes
Cyanobacteria	86	NCBI
Cyanobacteria	4	RDP
Desulfobacterota	0	SILVA
Desulfobacterota	0	HOMD
Desulfobacterota	0	Greengenes
Desulfobacterota	0	NCBI
Desulfobacterota	82	RDP
Epsilonbacteraeota	17128	SILVA
Epsilonbacteraeota	0	HOMD
Epsilonbacteraeota	0	Greengenes
Epsilonbacteraeota	0	NCBI
Epsilonbacteraeota	0	RDP
Firmicutes	1373936	SILVA
Firmicutes	1376060	HOMD
Firmicutes	1373938	Greengenes
Firmicutes	1373927	NCBI
Firmicutes	1376075	RDP
Fusobacteria	190139	SILVA
Fusobacteria	190139	HOMD
Fusobacteria	190133	Greengenes
Fusobacteria	190140	NCBI
Fusobacteria	190138	RDP
GN02	0	SILVA
GN02	2114	HOMD
GN02	494	Greengenes
GN02	0	NCBI
GN02	0	RDP
OP11	0	SILVA
OP11	0	HOMD
OP11	27	Greengenes
OP11	0	NCBI
OP11	0	RDP
Patescibacteria	57303	SILVA
Patescibacteria	0	HOMD
Patescibacteria	0	Greengenes
Patescibacteria	0	NCBI
Patescibacteria	57325	RDP
Proteobacteria	386137	SILVA
Proteobacteria	405843	HOMD
Proteobacteria	403407	Greengenes
Proteobacteria	404153	NCBI
Proteobacteria	386129	RDP
Spirochaetes	10482	SILVA
Spirochaetes	10466	HOMD
Spirochaetes	10484	Greengenes
Spirochaetes	10484	NCBI
Spirochaetes	10484	RDP
SR1	0	SILVA
SR1	875	HOMD
SR1	3236	Greengenes
SR1	0	NCBI
SR1	0	RDP
Synergistetes	1910	SILVA
Synergistetes	1910	HOMD
Synergistetes	1910	Greengenes
Synergistetes	1910	NCBI
Synergistetes	556	RDP
Tenericutes	2137	SILVA
Tenericutes	0	HOMD
Tenericutes	2137	Greengenes
Tenericutes	2116	NCBI
Tenericutes	0	RDP
TM7	0	SILVA
TM7	51779	HOMD
TM7	53546	Greengenes
TM7	0	NCBI
TM7	0	RDP
Unclassified	151	SILVA
Unclassified	172	HOMD
Unclassified	12	Greengenes
Unclassified	56583	NCBI
Unclassified	1482	RDP
Table S2. Phylum total abundance for each of the five databases in DADA2 pipeline.
